# Supplementary material for: Competition Among Gardnerella Subgroups From the Human Vaginal Microbiome
Source: Front Cell Infect Microbiol. 2019 Oct 31;9:374. doi: 10.3389/fcimb.2019.00374 (PMC6834547; doi:10.3389/fcimb.2019.00374)
Supplement: Supplementary file 4 [file Table_3.xlsx]

## Sheet: Caption and Legend
Table S3. Genome copy number counts, population sizes and observed and expected final population sizes for co-culture experiments.
Table legend:
Column title	Explanation
bio.DNA.conc	Biofilm DNA concentration (ng/uL)
sup.DNA.conc	Supernatant (Planktonic cells) DNA concentration (ng/uL)
initialA	Initial population size of subgroup A	Genome copy number of subgroup A at time 0 per 2 μl reaction X (volume of subgroup A in a well / 2)
initialB	Initial population size of subgroup B	Genome copy number of subgroup B at time 0 per 2 μl reaction X (volume of subgroup B in a well / 2)
initialC	Initial population size of subgroup C	Genome copy number of subgroup C at time 0 per 2 μl reaction X (volume of subgroup C in a well / 2)
initialD	Initial population size of subgroup D	Genome copy number of subgroup D at time 0 per 2 μl reaction X (volume of subgroup D in a well / 2)
bioA.qPCR	Genome copy number per 2 μl rxn of biofilm fraction of subgroup A
bioB.qPCR	Genome copy number per 2 μl rxn of biofilm fraction of subgroup B
bioC.qPCR	Genome copy number per 2 μl rxn of biofilm fraction of subgroup C
bioD.qPCR	Genome copy number per 2 μl rxn of biofilm fraction of subgroup D
superA.qPCR	Genome copy number per 2 μl rxn of planktonic/supernatant fraction of subgroup A
superB.qPCR	Genome copy number per 2 μl rxn of planktonic/supernatant fraction of subgroup B
superC.qPCR	Genome copy number per 2 μl rxn of planktonic/supernatant fraction of subgroup C
superD.qPCR	Genome copy number per 2 μl rxn of planktonic/supernatant fraction of subgroup D
combA.qPCR	bioA.qPCR+superA.qPCR	Combined (planktonic+biofilm fractions) genome copy number of subgroup A
combB.qPCR	bioB.qPCR+superB.qPCR	Combined (planktonic+biofilm fractions) genome copy number of subgroup B
combC.qPCR	bioC.qPCR+superC.qPCR	Combined (planktonic+biofilm fractions) genome copy number of subgroup C
combD.qPCR	bioD.qPCR+superD.qPCR	Combined (planktonic+biofilm fractions) genome copy number of subgroup D
obs.Nt.A	Observed final population size of subgroup A at 48h	Genome copy number of subgroup A per 2 μl reaction at 48hX (volume of subgroup A in a well / 2)
obs.Nt.B	Observed final population size of subgroup B at 48 h	Genome copy number of subgroup B per 2 μl reaction at 48hX (volume of subgroup B in a well / 2)
obs.Nt.C	Observed final population size of subgroup C at 48h	Genome copy number of subgroup C per 2 μl reaction at 48hX (volume of subgroup C in a well / 2)
obs.Nt.D	Observed final population size of subgroup D at 48h	Genome copy number of subgroup D per 2 μl reaction at 48hX (volume of subgroup D in a well / 2)
obs.total.Nt	Observed final population size of subgroup mixture at 48h	Total genome copy number of all subgroups per 2 μl reaction at 48hX (volume of focal subgroup in a well / 2)
obs.total.growth	Observed growth rate of mixed culture	log( Observed final population size of entire community (all subgroups)/Initial population size of entire community)/Incubation time (48 h)
obs.growthA	Observed growth rate of subgroup A	log( Observed final population size of subgroup A/Initial population size of subgroup A)/Incubation time (48 h)	(log(obs.Nt.A/InitialA),exp(1))/48
obs.growthB	Observed growth rate of subgroup B	log( Observed final population size of subgroup B/Initial population size of subgroup B)/Incubation time (48 h)	(log(obs.Nt.B/InitialB),exp(1))/48
obs.growthC	Observed growth rate of subgroup C	log( Observed final population size of subgroup C/Initial population size of subgroup C)/Incubation time (48 h)	(log(obs.Nt.C/InitialC),exp(1))/48
obs.growthD	Observed growth rate of subgroup D	log( Observed final population size of subgroup D/Initial population size of subgroup D)/Incubation time (48 h)	(log(obs.Nt.D/InitialD),exp(1))/48
null.growthA	Growth rate of A in absence of a competitor (monoculture)	log( Observed final population size of subgroup A monoculture/Initial population size of subgroup A)/Incubation time (48 h)	(log(obs.Nt.A/InitialA),exp(1))/48
null.growthB	Growth rate of B in absence of a competitor (monoculture)	log( Observed final population size of subgroup B monoculture/Initial population size of subgroup B)/Incubation time (48 h)	(log(obs.Nt.B/InitialB),exp(1))/48
null.growthC	Growth rate of C in absence of a competitor (monoculture)	log( Observed final population size of subgroup C monoculture/Initial population size of subgroup C)/Incubation time (48 h)	(log(obs.Nt.C/InitialC),exp(1))/48
null.growthD	Growth rate of D in absence of a competitor (monoculture)	log( Observed final population size of subgroup D monoculture/Initial population size of subgroup D)/Incubation time (48 h)	(log(obs.Nt.D/InitialD),exp(1))/48
null.Nt.A	Null (Predicted) final population size of subgroup A	InitialA(Initial population size of A) X EXP(growth rate of A in monoculture(i.e. null.growth.A)X48h
null.Nt.B	Null (Predicted) final population size of subgroup B	InitialB(Initial population size of B) X EXP(growth rate of B in monoculture(i.e. null.growth.B)X48h
null.Nt.C	Null (Predicted) final population size of subgroup C	InitialC(Initial population size of C) X EXP(growth rate of C in monoculture(i.e. null.growth.C)X48h
null.Nt.D	Null (Predicted) final population size of subgroup D	InitialD(Initial population size of D) X EXP(growth rate of D in monoculture(i.e. null.growth.D)X48h
null.total.Nt	Null (Predicted) final population size of subgroup mixture
obs.total.Nt	Observed total (sum of all subgroups population size) final population size
Obs.minus.Null	Observed final population size minus predicted (null) final population size	If observed final population size in coculture is > predicted population size --> Facilitation (1), If observed final population size in coculture is < predicted population size --> Competition (2)

## Sheet: TableS3 - table body
rank	experiment	community1	community2	n.subgroups1	n.subgroups2	plate1	plate2	rep1	rep2	bio.DNA.conc	super.DNA.conc	initialA	initialB	initialC	initialD	bioA.qPCR	bioB.qPCR	bioC.qPCR	bioD.qPCR	superA.qPCR	superB.qPCR	superC.qPCR	superD.qPCR	combA.qPCR	combB.qPCR	combC.qPCR	combD.qPCR	obs.Nt.A	obs.Nt.B	obs.Nt.C	obs.Nt.D	obs.growthA	obs.growthB	obs.growthC	obs.growthD	indexA	indexB	indexC	indexD	null.growthA	null.growthB	null.growthC	null.growthD	null.Nt.A	null.Nt.B	null.Nt.C	null.Nt.D	null.total.Nt	obs.total.Nt
1	1	A	1	1	1 strain	1	1	1	1	1.24	0.439	3570000	NA	NA	NA	6920112	NA	NA	NA	2095000	NA	NA	NA	9015112	NA	NA	NA	450755600	NA	NA	NA	0.100799	NA	NA	NA	2	3	4	5	0.100799	0.115601	0.209731	0.151137	4.50756e+08	NA	NA	NA	4.50756e+08	450755600
2	1	B	2	1	1 strain	1	1	1	1	1.67	0.306	NA	6380000	NA	NA	NA	29450000	NA	NA	NA	3335000	NA	NA	NA	32785000	NA	NA	NA	1639250000	NA	NA	NA	0.115601	NA	NA	2	3	4	5	0.100799	0.115601	0.209731	0.151137	NA	1.63925e+09	NA	NA	1.63925e+09	1639250000
3	1	C	3	1	1 strain	1	1	1	1	3.39	0.229	NA	NA	1770000	NA	NA	NA	800450000	NA	NA	NA	33400000	NA	NA	NA	833850000	NA	NA	NA	41692500000	NA	NA	NA	0.209731	NA	2	3	4	5	0.100799	0.115601	0.209731	0.151137	NA	NA	4.16925e+10	NA	4.16925e+10	41692500000
4	1	D	4	1	1 strain	1	1	1	1	1.98	0.28	NA	NA	NA	2250000	NA	NA	NA	63050000	NA	NA	NA	606000	NA	NA	NA	63656000	NA	NA	NA	3182800000	NA	NA	NA	0.151137	2	3	4	5	0.100799	0.115601	0.209731	0.151137	NA	NA	NA	3182800000	3182800000	3182800000
5	1	AB	5	2	2 strains	1	1	1	1	3.63	0.236	1785000	3190000	NA	NA	12664757	33250000	NA	NA	985000	1062500	NA	NA	13649757	34312500	NA	NA	682487850	1715625000	NA	NA	0.123882	0.13099	NA	NA	2	3	4	5	0.100799	0.115601	0.209731	0.151137	2.25378e+08	8.19625e+08	NA	NA	1.045e+09	2398112850
6	1	AC	6	2	2 strains	1	1	1	1	2.44	0.462	1785000	NA	885000	NA	5240000	NA	1722885	NA	1865000	NA	640699	NA	7105000	NA	2363584	NA	355250000	NA	118179200	NA	0.110279	NA	0.101966	NA	2	3	4	5	0.100799	0.115601	0.209731	0.151137	2.25378e+08	NA	2.08463e+10	NA	2.10716e+10	473429200
7	1	AD	7	2	2 strains	1	1	1	1	2.62	0.589	1785000	NA	NA	1125000	7056830	NA	NA	1063500	866500	NA	NA	5795000	7923330	NA	NA	6858500	396166500	NA	NA	342925000	0.11255	NA	NA	0.119161	2	3	4	5	0.100799	0.115601	0.209731	0.151137	2.25378e+08	NA	NA	1591400000	1816777800	739091500
8	1	BC	8	2	2 strains	1	1	1	1	3.19	0.08	NA	3190000	885000	NA	NA	42150000	94679900	NA	NA	414500	5440000	NA	NA	42564500	100119900	NA	NA	2128225000	5005995000	NA	NA	0.13548	0.180012	NA	2	3	4	5	0.100799	0.115601	0.209731	0.151137	NA	8.19625e+08	2.08463e+10	NA	2.16659e+10	7134220000
9	1	BD	9	2	2 strains	1	1	1	1	1.92	0.699	NA	3190000	NA	1125000	NA	305900	NA	31350000	NA	51300	NA	10217466	NA	357200	NA	41567466	NA	17860000	NA	2078373300	NA	0.0358863	NA	0.156699	2	3	4	5	0.100799	0.115601	0.209731	0.151137	NA	8.19625e+08	NA	1591400000	2411025000	2096233300
10	1	CD	10	2	2 strains	1	1	1	1	2.05	0.724	NA	NA	885000	1125000	NA	NA	3196175	18550000	NA	NA	847000	7495000	NA	NA	4043175	26045000	NA	NA	202158750	1302250000	NA	NA	0.11315	0.14696	2	3	4	5	0.100799	0.115601	0.209731	0.151137	NA	NA	2.08463e+10	1591400000	2.24377e+10	1504408750
11	1	ABC	11	3	3 strains	1	1	1	1	3.38	0.261	1160250	2073500	575250	NA	6795122	15750000	2695000	NA	826500	587000	872500	NA	7621622	16337000	3567500	NA	381081100	816850000	178375000	NA	0.120716	0.124505	0.119517	NA	2	3	4	5	0.100799	0.115601	0.209731	0.151137	1.46496e+08	5.32756e+08	1.35501e+10	NA	1.42293e+10	1376306100
12	1	ABD	12	3	3 strains	1	1	1	1	2.78	0.417	1160250	2073500	NA	731250	3495000	1665000	NA	8680000	306500	49050	NA	1074000	3801500	1714050	NA	9754000	190075000	85702500	NA	487700000	0.106225	0.0775342	NA	0.135473	2	3	4	5	0.100799	0.115601	0.209731	0.151137	1.46496e+08	5.32756e+08	NA	1034410000	1713661820	763477500
13	1	ACD	13	3	3 strains	1	1	1	1	2.22	0.642	1160250	NA	575250	731250	4055000	NA	2335000	23750000	813000	NA	382811	4405000	4868000	NA	2717811	28155000	243400000	NA	135890550	1407750000	0.111376	NA	0.11385	0.157557	2	3	4	5	0.100799	0.115601	0.209731	0.151137	1.46496e+08	NA	1.35501e+10	1034410000	1.4731e+10	1787040550
14	1	BCD	14	3	3 strains	1	1	1	1	1.92	0.663	NA	2073500	575250	731250	NA	390000	3841380	27850000	NA	12950	710160	2175000	NA	402950	4551540	30025000	NA	20147500	227577000	1501250000	NA	0.0473717	0.124592	0.158897	2	3	4	5	0.100799	0.115601	0.209731	0.151137	NA	5.32756e+08	1.35501e+10	1034410000	1.51172e+10	1748974500
15	1	ABCD	15	4	4 strains	1	1	1	1	2.28	0.483	892500	1595000	442500	562500	3910000	2110000	4702090	3780000	882500	193000	642595	7553822	4792500	2303000	5344685	11333822	239625000	115150000	267234250	566691100	0.116517	0.0891534	0.133405	0.144066	2	3	4	5	0.100799	0.115601	0.209731	0.151137	1.12689e+08	4.09812e+08	1.04231e+10	795700000	1.17413e+10	1188700350
16	1	A	1	1	1 strain	1	1	2	2	2.19	0.562	3570000	NA	NA	NA	22360917	NA	NA	NA	4155000	NA	NA	NA	26515917	NA	NA	NA	1325795850	NA	NA	NA	0.123275	NA	NA	NA	17	18	19	20	0.123275	0.121944	0.204534	0.130768	1325795850	NA	NA	NA	1325795850	1325795850
17	1	B	2	1	1 strain	1	1	2	2	1.81	0.388	NA	6380000	NA	NA	NA	37800000	NA	NA	NA	6655000	NA	NA	NA	44455000	NA	NA	NA	2222750000	NA	NA	NA	0.121944	NA	NA	17	18	19	20	0.123275	0.121944	0.204534	0.130768	NA	2.22275e+09	NA	NA	2.22275e+09	2222750000
18	1	C	3	1	1 strain	1	1	2	2	2.32	0.226	NA	NA	1770000	NA	NA	NA	649500000	NA	NA	NA	255000	NA	NA	NA	649755000	NA	NA	NA	32487750000	NA	NA	NA	0.204534	NA	17	18	19	20	0.123275	0.121944	0.204534	0.130768	NA	NA	3.24877e+10	NA	3.24877e+10	32487750000
19	1	D	4	1	1 strain	1	1	2	2	0.304	0.253	NA	NA	NA	2250000	NA	NA	NA	22350000	NA	NA	NA	1595000	NA	NA	NA	23945000	NA	NA	NA	1197250000	NA	NA	NA	0.130768	17	18	19	20	0.123275	0.121944	0.204534	0.130768	NA	NA	NA	1.19725e+09	1.19725e+09	1197250000
20	1	AB	5	2	2 strains	1	1	2	2	2.26	0.305	1785000	3190000	NA	NA	5890501	21750000	NA	NA	1320000	2910000	NA	NA	7210501	24660000	NA	NA	360525050	1233000000	NA	NA	0.110586	0.124108	NA	NA	17	18	19	20	0.123275	0.121944	0.204534	0.130768	662897925	1.11137e+09	NA	NA	1.77427e+09	1593525050
21	1	AC	6	2	2 strains	1	1	2	2	2.41	0.516	1785000	NA	885000	NA	17150000	NA	3079760	NA	2555238	NA	1596700	NA	19705238	NA	4676460	NA	985261900	NA	233823000	NA	0.131531	NA	0.116182	NA	17	18	19	20	0.123275	0.121944	0.204534	0.130768	662897925	NA	1.62439e+10	NA	1.69068e+10	1219084900
22	1	AD	7	2	2 strains	1	1	2	2	2.93	0.297	1785000	NA	NA	1125000	3075000	NA	NA	39700000	177500	NA	NA	228500	3252500	NA	NA	39928500	162625000	NA	NA	1996425000	0.0940006	NA	NA	0.155861	17	18	19	20	0.123275	0.121944	0.204534	0.130768	662897925	NA	NA	5.98625e+08	1.26152e+09	2159050000
23	1	BC	8	2	2 strains	1	1	2	2	3.2	0.291	NA	3190000	885000	NA	NA	42950000	258996500	NA	NA	3035000	15800000	NA	NA	45985000	274796500	NA	NA	2299250000	13739825000	NA	NA	0.13709	0.201046	NA	17	18	19	20	0.123275	0.121944	0.204534	0.130768	NA	1.11137e+09	1.62439e+10	NA	1.73552e+10	16039075000
24	1	BD	9	2	2 strains	1	1	2	2	2.22	0.709	NA	3190000	NA	1125000	NA	446500	NA	28000000	NA	46850	NA	16832590	NA	493350	NA	44832590	NA	24667500	NA	2241629500	NA	0.0426139	NA	0.158274	17	18	19	20	0.123275	0.121944	0.204534	0.130768	NA	1.11137e+09	NA	5.98625e+08	1.71e+09	2266297000
25	1	CD	10	2	2 strains	1	1	2	2	1.09	0.789	NA	NA	885000	1125000	NA	NA	3196175	19800000	NA	NA	1810000	4530000	NA	NA	5006175	24330000	NA	NA	250308750	1216500000	NA	NA	0.117601	0.145541	17	18	19	20	0.123275	0.121944	0.204534	0.130768	NA	NA	1.62439e+10	5.98625e+08	1.68425e+10	1466808750
26	1	ABC	11	3	3 strains	1	1	2	2	4.51	0.308	1160250	2073500	575250	NA	23550000	17450000	2405000	NA	1390000	1420000	540500	NA	24940000	18870000	2945500	NA	1247000000	943500000	147275000	NA	0.145414	0.127507	0.115526	NA	17	18	19	20	0.123275	0.121944	0.204534	0.130768	4.30884e+08	7.22394e+08	1.05585e+10	NA	1.17118e+10	2337775000
27	1	ABD	12	3	3 strains	1	1	2	2	2.98	0.323	1160250	2073500	NA	731250	4660000	2360000	NA	2362660	267000	77550	NA	974500	4927000	2437550	NA	3337160	246350000	121877500	NA	166858000	0.111627	0.0848704	NA	0.113128	17	18	19	20	0.123275	0.121944	0.204534	0.130768	4.30884e+08	7.22394e+08	NA	3.89106e+08	1.54238e+09	535085500
28	1	ACD	13	3	3 strains	1	1	2	2	2.63	0.489	1160250	NA	575250	731250	4817152	NA	2362660	36600000	477500	NA	840667	3575000	5294652	NA	3203327	40175000	264732600	NA	160166350	2008750000	0.113127	NA	0.117274	0.164964	17	18	19	20	0.123275	0.121944	0.204534	0.130768	4.30884e+08	NA	1.05585e+10	3.89106e+08	1.13785e+10	2433648950
29	1	BCD	14	3	3 strains	1	1	2	2	3.9	0.589	NA	2073500	575250	731250	NA	752000	8694385	25950000	NA	37500	795500	1955000	NA	789500	9489885	27905000	NA	39475000	474494250	1395250000	NA	0.0613839	0.1399	0.157371	17	18	19	20	0.123275	0.121944	0.204534	0.130768	NA	7.22394e+08	1.05585e+10	3.89106e+08	1.167e+10	1909219250
30	1	ABCD	15	4	4 strains	1	1	2	2	2.73	0.494	892500	1595000	442500	562500	5555000	2180000	3540115	6250000	582500	143000	519481	3632305	6137500	2323000	4059596	9882305	306875000	116150000	202979800	494115250	0.12167	0.0893335	0.127675	0.141211	17	18	19	20	0.123275	0.121944	0.204534	0.130768	3.31449e+08	5.55687e+08	8.12194e+09	2.99312e+08	9.30839e+09	1120120050
31	1	A	1	1	1 strain	1	1	3	3	2.93	0.458	3570000	NA	NA	NA	25789561	NA	NA	NA	3585000	NA	NA	NA	29374561	NA	NA	NA	1468728050	NA	NA	NA	0.125408	NA	NA	NA	32	33	34	35	0.125408	0.117854	0.194521	0.118565	1.46873e+09	NA	NA	NA	1.46873e+09	1468728050
32	1	B	2	1	1 strain	1	1	3	3	2.38	0.455	NA	6380000	NA	NA	NA	30150000	NA	NA	NA	6380000	NA	NA	NA	36530000	NA	NA	NA	1826500000	NA	NA	NA	0.117854	NA	NA	32	33	34	35	0.125408	0.117854	0.194521	0.118565	NA	1.8265e+09	NA	NA	1.8265e+09	1826500000
33	1	C	3	1	1 strain	1	1	3	3	2.59	0.306	NA	NA	1770000	NA	NA	NA	365000000	NA	NA	NA	36800000	NA	NA	NA	401800000	NA	NA	NA	20090000000	NA	NA	NA	0.194521	NA	32	33	34	35	0.125408	0.117854	0.194521	0.118565	NA	NA	2.009e+10	NA	2.009e+10	20090000000
34	1	D	4	1	1 strain	1	1	3	3	0.855	0.314	NA	NA	NA	2250000	NA	NA	NA	10345000	NA	NA	NA	2985000	NA	NA	NA	13330000	NA	NA	NA	666500000	NA	NA	NA	0.118565	32	33	34	35	0.125408	0.117854	0.194521	0.118565	NA	NA	NA	6.665e+08	6.665e+08	666500000
35	1	AB	5	2	2 strains	1	1	3	3	3.34	0.254	1785000	3190000	NA	NA	8372475	25600000	NA	NA	1165072	1675000	NA	NA	9537547	27275000	NA	NA	476877350	1363750000	NA	NA	0.116413	0.126208	NA	NA	32	33	34	35	0.125408	0.117854	0.194521	0.118565	7.34364e+08	9.1325e+08	NA	NA	1647614025	1840627350
36	1	AC	6	2	2 strains	1	1	3	3	1.6	0.545	1785000	NA	885000	NA	10285000	NA	2007730	NA	2095000	NA	1495000	NA	12380000	NA	3502730	NA	619000000	NA	175136500	NA	0.121848	NA	0.110161	NA	32	33	34	35	0.125408	0.117854	0.194521	0.118565	7.34364e+08	NA	1.0045e+10	NA	1.07794e+10	794136500
37	1	AD	7	2	2 strains	1	1	3	3	2.09	0.666	1785000	NA	NA	1125000	2605000	NA	NA	18000000	967000	NA	NA	4140000	3572000	NA	NA	22140000	178600000	NA	NA	1107000000	0.0959527	NA	NA	0.143576	32	33	34	35	0.125408	0.117854	0.194521	0.118565	7.34364e+08	NA	NA	3.3325e+08	1.06761e+09	1285600000
38	1	BC	8	2	2 strains	1	1	3	3	3.36	0.136	NA	3190000	885000	NA	NA	69539701	132659500	NA	NA	1330000	10990000	NA	NA	70869701	143649500	NA	NA	3543485050	7182475000	NA	NA	0.146101	0.187533	NA	32	33	34	35	0.125408	0.117854	0.194521	0.118565	NA	9.1325e+08	1.0045e+10	NA	1.09583e+10	10725960050
39	1	BD	9	2	2 strains	1	1	3	3	2.16	0.516	NA	3190000	NA	1125000	NA	495500	NA	27015000	NA	43600	NA	7240369	NA	539100	NA	34255369	NA	26955000	NA	1712768450	NA	0.0444614	NA	0.152668	32	33	34	35	0.125408	0.117854	0.194521	0.118565	NA	9.1325e+08	NA	3.3325e+08	1.2465e+09	1739723450
40	1	CD	10	2	2 strains	1	1	3	3	2.55	0.65	NA	NA	885000	1125000	NA	NA	5069535	19350000	NA	NA	880500	2950000	NA	NA	5950035	22300000	NA	NA	297501750	1115000000	NA	NA	0.1212	0.143726	32	33	34	35	0.125408	0.117854	0.194521	0.118565	NA	NA	1.0045e+10	3.3325e+08	1.03783e+10	1412501750
41	1	ABC	11	3	3 strains	1	1	3	3	3.74	0.292	1160250	2073500	575250	NA	20500000	17800000	1805000	NA	1590000	1675000	257750	NA	22090000	19475000	2062750	NA	1104500000	973750000	103137500	NA	0.142886	0.128165	0.108104	NA	32	33	34	35	0.125408	0.117854	0.194521	0.118565	4.77337e+08	5.93612e+08	6.52925e+09	NA	7.6002e+09	2181387500
42	1	ABD	12	3	3 strains	1	1	3	3	3.26	0.411	1160250	2073500	NA	731250	3715000	2315000	NA	49200000	295000	89300	NA	1345000	4010000	2404300	NA	50545000	200500000	120215000	NA	2527250000	0.107337	0.0845842	NA	0.169748	32	33	34	35	0.125408	0.117854	0.194521	0.118565	4.77337e+08	5.93612e+08	NA	2.16612e+08	1.28756e+09	2847965000
43	1	ACD	13	3	3 strains	1	1	3	3	4.45	0.461	1160250	NA	575250	731250	5645000	NA	8995950	39950000	398000	NA	1059424	3720000	6043000	NA	10055374	43670000	302150000	NA	502768700	2183500000	0.115881	NA	0.141106	0.166702	32	33	34	35	0.125408	0.117854	0.194521	0.118565	4.77337e+08	NA	6.52925e+09	2.16612e+08	7.2232e+09	2988418700
44	1	BCD	14	3	3 strains	1	1	3	3	1.8	0.803	NA	2073500	575250	731250	NA	266000	3293505	667000000	NA	35850	488500	26794140	NA	301850	3782005	693794140	NA	15092500	189100250	34689707000	NA	0.0413533	0.120734	0.224317	32	33	34	35	0.125408	0.117854	0.194521	0.118565	NA	5.93612e+08	6.52925e+09	2.16612e+08	7.33948e+09	34893899750
45	1	ABCD	15	4	4 strains	1	1	3	3	1.4	0.56	892500	1595000	442500	562500	4319865	2490000	2658270	5605000	101590	255000	519481	3632305	4421455	2745000	3177751	9237305	221072750	137250000	158887550	461865250	0.114838	0.092811	0.122573	0.139805	32	33	34	35	0.125408	0.117854	0.194521	0.118565	3.67182e+08	4.56625e+08	5.0225e+09	1.66625e+08	6.01293e+09	979075550
46	1	A	1	1	1 strain	2	2	4	4	2.13	0.147	3570000	NA	NA	NA	21058050	NA	NA	NA	2380000	NA	NA	NA	23438050	NA	NA	NA	1171902500	NA	NA	NA	0.120705	NA	NA	NA	47	48	49	50	0.120705	0.0984969	0.201988	0.0959364	1.1719e+09	NA	NA	NA	1.1719e+09	1171902500
47	1	B	2	1	1 strain	2	2	4	4	0.736	NA	NA	6380000	NA	NA	NA	14300000	NA	NA	NA	125500	NA	NA	NA	14425500	NA	NA	NA	721275000	NA	NA	NA	0.0984969	NA	NA	47	48	49	50	0.120705	0.0984969	0.201988	0.0959364	NA	7.21275e+08	NA	NA	7.21275e+08	721275000
48	1	C	3	1	1 strain	2	2	4	4	1.54	NA	NA	NA	1770000	NA	NA	NA	575000000	NA	NA	NA	7865	NA	NA	NA	575007865	NA	NA	NA	28750393250	NA	NA	NA	0.201988	NA	47	48	49	50	0.120705	0.0984969	0.201988	0.0959364	NA	NA	2.87504e+10	NA	2.87504e+10	28750393250
49	1	D	4	1	1 strain	2	2	4	4	1.2	0.057	NA	NA	NA	2250000	NA	NA	NA	4085000	NA	NA	NA	414000	NA	NA	NA	4499000	NA	NA	NA	224950000	NA	NA	NA	0.0959364	47	48	49	50	0.120705	0.0984969	0.201988	0.0959364	NA	NA	NA	2.2495e+08	2.2495e+08	224950000
50	1	AB	5	2	2 strains	2	2	4	4	1.97	0.054	1785000	3190000	NA	NA	18291650	3625000	NA	NA	206000	2580	NA	NA	18497650	3627580	NA	NA	924882500	181379000	NA	NA	0.130214	0.0841785	NA	NA	47	48	49	50	0.120705	0.0984969	0.201988	0.0959364	5.85951e+08	3.60637e+08	NA	NA	9.46589e+08	1106261500
51	1	AC	6	2	2 strains	2	2	4	4	1.12	NA	1785000	NA	885000	NA	3335620	NA	673500000	NA	3385	NA	255000	NA	3339005	NA	673755000	NA	166950250	NA	33687750000	NA	0.0945474	NA	0.21973	NA	47	48	49	50	0.120705	0.0984969	0.201988	0.0959364	5.85951e+08	NA	1.43752e+10	NA	1.49611e+10	33854700250
52	1	AD	7	2	2 strains	2	2	4	4	1.99	0.061	1785000	NA	NA	1125000	11805	NA	NA	3010000	1430	NA	NA	611500	13235	NA	NA	3621500	661750	NA	NA	181075000	-0.0206726	NA	NA	0.105857	47	48	49	50	0.120705	0.0984969	0.201988	0.0959364	5.85951e+08	NA	NA	1.12475e+08	6.98426e+08	181736750
53	1	BC	8	2	2 strains	2	2	4	4	0.76	NA	NA	3190000	885000	NA	NA	8025000	421500000	NA	NA	13600	2750000	NA	NA	8038600	424250000	NA	NA	401930000	21212500000	NA	NA	0.100755	0.210094	NA	47	48	49	50	0.120705	0.0984969	0.201988	0.0959364	NA	3.60637e+08	1.43752e+10	NA	1.47358e+10	21614430000
54	1	BD	9	2	2 strains	2	2	4	4	3.12	0.068	NA	3190000	NA	1125000	NA	417500	NA	13600000	NA	23650	NA	133500	NA	441150	NA	13733500	NA	22057500	NA	686675000	NA	0.040284	NA	0.133627	47	48	49	50	0.120705	0.0984969	0.201988	0.0959364	NA	3.60637e+08	NA	1.12475e+08	4.73112e+08	708732500
55	1	CD	10	2	2 strains	2	2	4	4	1.53	NA	NA	NA	885000	1125000	NA	NA	139000000	3655000	NA	NA	20950	12850	NA	NA	139020950	3667850	NA	NA	6951047500	183392500	NA	NA	0.18685	0.106122	47	48	49	50	0.120705	0.0984969	0.201988	0.0959364	NA	NA	1.43752e+10	1.12475e+08	1.44877e+10	7134440000
56	1	ABC	11	3	3 strains	2	2	4	4	1.48	NA	1160250	2073500	575250	NA	9048660	2980000	163500000	NA	35250	901	186500	NA	9083910	2980901	163686500	NA	454195500	149045050	8184325000	NA	0.124373	0.0890627	0.199228	NA	47	48	49	50	0.120705	0.0984969	0.201988	0.0959364	3.80868e+08	2.34414e+08	9.34388e+09	NA	9.95916e+09	8787565550
57	1	ABD	12	3	3 strains	2	2	4	4	0.85	NA	1160250	2073500	NA	731250	8334	19650	NA	3730000	132	274	NA	22950	8466	19924	NA	3752950	423300	996200	NA	187647500	-0.0210065	-0.0152718	NA	0.115574	47	48	49	50	0.120705	0.0984969	0.201988	0.0959364	3.80868e+08	2.34414e+08	NA	7.31087e+07	6.88391e+08	189067000
58	1	ACD	13	3	3 strains	2	2	4	4	0.846	NA	1160250	NA	575250	731250	8039	NA	9265000	5315000	47	NA	33700	34200	8086	NA	9298700	5349200	404300	NA	464935000	267460000	-0.0219632	NA	0.139476	0.122958	47	48	49	50	0.120705	0.0984969	0.201988	0.0959364	3.80868e+08	NA	9.34388e+09	7.31087e+07	9.79785e+09	732799300
59	1	BCD	14	3	3 strains	2	2	4	4	0.999	0.078	NA	2073500	575250	731250	NA	25450	10115000	5155000	NA	237	154500	102350	NA	25687	10269500	5257350	NA	1284350	513475000	262867500	NA	-0.00997886	0.141545	0.122597	47	48	49	50	0.120705	0.0984969	0.201988	0.0959364	NA	2.34414e+08	9.34388e+09	7.31087e+07	9.6514e+09	777626850
60	1	ABCD	15	4	4 strains	2	2	4	4	0.729	0.112	892500	1595000	442500	562500	79651	17850	9300000	5705000	702	230	13800	692500	80353	18080	9313800	6397500	4017650	904000	465690000	319875000	0.0313422	-0.0118292	0.144976	0.132152	47	48	49	50	0.120705	0.0984969	0.201988	0.0959364	2.92976e+08	1.80319e+08	7.1876e+09	5.62375e+07	7.71713e+09	790486650
61	1	A	1	1	1 strain	2	2	5	5	2.31	NA	3570000	NA	NA	NA	19548600	NA	NA	NA	22750	NA	NA	NA	19571350	NA	NA	NA	978567500	NA	NA	NA	0.116948	NA	NA	NA	62	63	64	65	0.116948	0.0787204	0.210316	0.11461	9.78567e+08	NA	NA	NA	9.78567e+08	978567500
62	1	B	2	1	1 strain	2	2	5	5	0.826	NA	NA	6380000	NA	NA	NA	5310000	NA	NA	NA	273000	NA	NA	NA	5583000	NA	NA	NA	279150000	NA	NA	NA	0.0787204	NA	NA	62	63	64	65	0.116948	0.0787204	0.210316	0.11461	NA	2.7915e+08	NA	NA	2.7915e+08	279150000
63	1	C	3	1	1 strain	2	2	5	5	1.82	NA	NA	NA	1770000	NA	NA	NA	857500000	NA	NA	NA	106550	NA	NA	NA	857606550	NA	NA	NA	42880327500	NA	NA	NA	0.210316	NA	62	63	64	65	0.116948	0.0787204	0.210316	0.11461	NA	NA	4.28803e+10	NA	4.28803e+10	42880327500
64	1	D	4	1	1 strain	2	2	5	5	1.85	NA	NA	NA	NA	2250000	NA	NA	NA	10900000	NA	NA	NA	125500	NA	NA	NA	11025500	NA	NA	NA	551275000	NA	NA	NA	0.11461	62	63	64	65	0.116948	0.0787204	0.210316	0.11461	NA	NA	NA	5.51275e+08	5.51275e+08	551275000
65	1	AB	5	2	2 strains	2	2	5	5	2.52	NA	1785000	3190000	NA	NA	27900000	5525000	NA	NA	91600	866	NA	NA	27991600	5525866	NA	NA	1399580000	276293300	NA	NA	0.138844	0.0929467	NA	NA	62	63	64	65	0.116948	0.0787204	0.210316	0.11461	4.89284e+08	1.39575e+08	NA	NA	6.28859e+08	1675873300
66	1	AC	6	2	2 strains	2	2	5	5	2.61	NA	1785000	NA	885000	NA	7390000	NA	725000000	NA	6740	NA	350000	NA	7396740	NA	725350000	NA	369837000	NA	36267500000	NA	0.111118	NA	0.221268	NA	62	63	64	65	0.116948	0.0787204	0.210316	0.11461	4.89284e+08	NA	2.14402e+10	NA	2.19294e+10	36637337000
67	1	AD	7	2	2 strains	2	2	5	5	1.55	NA	1785000	NA	NA	1125000	28274	NA	NA	6400000	247	NA	NA	46200	28521	NA	NA	6446200	1426050	NA	NA	322310000	-0.00467729	NA	NA	0.117869	62	63	64	65	0.116948	0.0787204	0.210316	0.11461	4.89284e+08	NA	NA	2.75638e+08	764921250	323736050
68	1	BC	8	2	2 strains	2	2	5	5	2.81	0.062	NA	3190000	885000	NA	NA	6675000	843000000	NA	NA	6030	1125000	NA	NA	6681030	844125000	NA	NA	334051500	42206250000	NA	NA	0.0969015	0.224427	NA	62	63	64	65	0.116948	0.0787204	0.210316	0.11461	NA	1.39575e+08	2.14402e+10	NA	2.15797e+10	42540301500
69	1	BD	9	2	2 strains	2	2	5	5	3.5	NA	NA	3190000	NA	1125000	NA	267500	NA	13250000	NA	77600	NA	83100	NA	345100	NA	13333100	NA	17255000	NA	666655000	NA	0.0351684	NA	0.13301	62	63	64	65	0.116948	0.0787204	0.210316	0.11461	NA	1.39575e+08	NA	2.75638e+08	415212500	683910000
70	1	CD	10	2	2 strains	2	2	5	5	1.13	0.072	NA	NA	885000	1125000	NA	NA	10950000	3710000	NA	NA	673500	579500	NA	NA	11623500	4289500	NA	NA	581175000	214475000	NA	NA	0.13515	0.109384	62	63	64	65	0.116948	0.0787204	0.210316	0.11461	NA	NA	2.14402e+10	2.75638e+08	2.17158e+10	795650000
71	1	ABC	11	3	3 strains	2	2	5	5	1.02	NA	1160250	2073500	575250	NA	11222450	5875000	321500000	NA	5505	1545	167500	NA	11227955	5876545	321667500	NA	561397750	293827250	16083375000	NA	0.128787	0.103203	0.213302	NA	62	63	64	65	0.116948	0.0787204	0.210316	0.11461	3.18034e+08	9.07237e+07	1.39361e+10	NA	1.43449e+10	16938600000
72	1	ABD	12	3	3 strains	2	2	5	5	2.31	0.55	1160250	2073500	NA	731250	7007	72600	NA	5340000	463	763	NA	129000	7470	73363	NA	5469000	373500	3668150	NA	273450000	-0.023614	0.0118844	NA	0.123419	62	63	64	65	0.116948	0.0787204	0.210316	0.11461	3.18034e+08	9.07237e+07	NA	1.79164e+08	5.87923e+08	277491650
73	1	ACD	13	3	3 strains	2	2	5	5	0.662	NA	1160250	NA	575250	731250	12200	NA	4990000	4260000	39	NA	23100	20650	12239	NA	5013100	4280650	611950	NA	250655000	214032500	-0.0133279	NA	0.126605	0.118315	62	63	64	65	0.116948	0.0787204	0.210316	0.11461	3.18034e+08	NA	1.39361e+10	1.79164e+08	1.44333e+10	465299450
74	1	BCD	14	3	3 strains	2	2	5	5	8.91	0.062	NA	2073500	575250	731250	NA	18400	17450000	5510000	NA	100	41550	62200	NA	18500	17491550	5572200	NA	925000	874577500	278610000	NA	-0.0168167	0.152639	0.123809	62	63	64	65	0.116948	0.0787204	0.210316	0.11461	NA	9.07237e+07	1.39361e+10	1.79164e+08	1.4206e+10	1154112500
75	1	ABCD	15	4	4 strains	2	2	5	5	3.17	0.057	892500	1595000	442500	562500	4959	13150	9770000	8625000	41	108	4585	167000	5000	13258	9774585	8792000	250000	662900	488729250	439600000	-0.0265118	-0.0182918	0.145982	0.138776	62	63	64	65	0.116948	0.0787204	0.210316	0.11461	2.44642e+08	6.97875e+07	1.07201e+10	1.37819e+08	1.11723e+10	929242150
76	1	A	1	1	1 strain	2	2	6	6	2.1	NA	3570000	NA	NA	NA	23918850	NA	NA	NA	23750	NA	NA	NA	23942600	NA	NA	NA	1197130000	NA	NA	NA	0.121148	NA	NA	NA	77	78	79	80	0.121148	0.101299	0.223696	0.111404	1.19713e+09	NA	NA	NA	1.19713e+09	1197130000
77	1	B	2	1	1 strain	2	2	6	6	0.413	NA	NA	6380000	NA	NA	NA	16350000	NA	NA	NA	152500	NA	NA	NA	16502500	NA	NA	NA	825125000	NA	NA	NA	0.101299	NA	NA	77	78	79	80	0.121148	0.101299	0.223696	0.111404	NA	8.25125e+08	NA	NA	8.25125e+08	825125000
78	1	C	3	1	1 strain	2	2	6	6	1.39	0.316	NA	NA	1770000	NA	NA	NA	1630000000	NA	NA	NA	63150	NA	NA	NA	1630063150	NA	NA	NA	81503157500	NA	NA	NA	0.223696	NA	77	78	79	80	0.121148	0.101299	0.223696	0.111404	NA	NA	8.15032e+10	NA	8.15032e+10	81503157500
79	1	D	4	1	1 strain	2	2	6	6	2.58	NA	NA	NA	NA	2250000	NA	NA	NA	9050000	NA	NA	NA	402500	NA	NA	NA	9452500	NA	NA	NA	472625000	NA	NA	NA	0.111404	77	78	79	80	0.121148	0.101299	0.223696	0.111404	NA	NA	NA	4.72625e+08	4.72625e+08	472625000
80	1	AB	5	2	2 strains	2	2	6	6	1.08	NA	1785000	3190000	NA	NA	11119150	5410000	NA	NA	62700	1860	NA	NA	11181850	5411860	NA	NA	559092500	270593000	NA	NA	0.119727	0.0925124	NA	NA	77	78	79	80	0.121148	0.101299	0.223696	0.111404	5.98565e+08	4.12562e+08	NA	NA	1011127500	829685500
81	1	AC	6	2	2 strains	2	2	6	6	0.809	0.171	1785000	NA	885000	NA	2164925	NA	1140000000	NA	369	NA	54850	NA	2165294	NA	1140054850	NA	108264700	NA	57002742500	NA	0.0855242	NA	0.230688	NA	77	78	79	80	0.121148	0.101299	0.223696	0.111404	5.98565e+08	NA	4.07516e+10	NA	4.13501e+10	57111007200
82	1	AD	7	2	2 strains	2	2	6	6	1.01	NA	1785000	NA	NA	1125000	35256	NA	NA	8270000	651	NA	NA	47150	35907	NA	NA	8317150	1795350	NA	NA	415857500	0.000120449	NA	NA	0.123178	77	78	79	80	0.121148	0.101299	0.223696	0.111404	5.98565e+08	NA	NA	2.36312e+08	834877500	417652850
83	1	BC	8	2	2 strains	2	2	6	6	2.19	0.061	NA	3190000	885000	NA	NA	6800000	1485000000	NA	NA	10850	259500	NA	NA	6810850	1485259500	NA	NA	340542500	74262975000	NA	NA	0.0973025	0.236199	NA	77	78	79	80	0.121148	0.101299	0.223696	0.111404	NA	4.12562e+08	4.07516e+10	NA	4.11641e+10	74603517500
84	1	BD	9	2	2 strains	2	2	6	6	2.93	NA	NA	3190000	NA	1125000	NA	201000	NA	8280000	NA	9440	NA	67800	NA	210440	NA	8347800	NA	10522000	NA	417390000	NA	0.0248635	NA	0.123255	77	78	79	80	0.121148	0.101299	0.223696	0.111404	NA	4.12562e+08	NA	2.36312e+08	6.48875e+08	427912000
85	1	CD	10	2	2 strains	2	2	6	6	1.03	0.062	NA	NA	885000	1125000	NA	NA	11430000	1255000	NA	NA	23950	28500	NA	NA	11453950	1283500	NA	NA	572697500	64175000	NA	NA	0.134844	0.0842465	77	78	79	80	0.121148	0.101299	0.223696	0.111404	NA	NA	4.07516e+10	2.36312e+08	4.09879e+10	636872500
86	1	ABC	11	3	3 strains	2	2	6	6	0.593	NA	1160250	2073500	575250	NA	8988190	3365000	93850000	NA	45750	1189	162000	NA	9033940	3366189	94012000	NA	451697000	168309450	4700600000	NA	0.124258	0.0915951	0.187675	NA	77	78	79	80	0.121148	0.101299	0.223696	0.111404	3.89067e+08	2.68166e+08	2.64885e+10	NA	2.71458e+10	5320606450
87	1	ABD	12	3	3 strains	2	2	6	6	2.59	0.113	1160250	2073500	NA	731250	4914	35400	NA	4845000	309	4960	NA	341500	5223	40360	NA	5186500	261150	2018000	NA	259325000	-0.0310687	-0.000565231	NA	0.122314	77	78	79	80	0.121148	0.101299	0.223696	0.111404	3.89067e+08	2.68166e+08	NA	1.53603e+08	810836000	261604150
88	1	ACD	13	3	3 strains	2	2	6	6	0.649	NA	1160250	NA	575250	731250	3174	NA	4870000	2220000	46	NA	20900	18900	3220	NA	4890900	2238900	161000	NA	244545000	111945000	-0.0411456	NA	0.126091	0.104813	77	78	79	80	0.121148	0.101299	0.223696	0.111404	3.89067e+08	NA	2.64885e+10	1.53603e+08	2.70312e+10	356651000
89	1	BCD	14	3	3 strains	2	2	6	6	0.772	0.061	NA	2073500	575250	731250	NA	10095	9530000	4950000	NA	65	32200	146500	NA	10160	9562200	5096500	NA	508000	478110000	254825000	NA	-0.0293023	0.140058	0.12195	77	78	79	80	0.121148	0.101299	0.223696	0.111404	NA	2.68166e+08	2.64885e+10	1.53603e+08	2.69103e+10	733443000
90	1	ABCD	15	4	4 strains	2	2	6	6	0.546	NA	892500	1595000	442500	562500	2500	7025	4830000	1585000	37	194	403	13350	2537	7219	4830403	1598350	126850	360950	241520150	79917500	-0.0406463	-0.030956	0.131297	0.103257	77	78	79	80	0.121148	0.101299	0.223696	0.111404	2.99283e+08	2.06281e+08	2.03758e+10	1.18156e+08	2.09995e+10	321925450
91	2	A	1	1	1 strain	1	3	1	7	2.99	0.25	8410000	NA	NA	NA	2210000	NA	NA	NA	1425000	NA	NA	NA	3635000	NA	NA	NA	181750000	NA	NA	NA	0.0640252	NA	NA	NA	92	93	94	95	0.0640252	0.134385	0.203093	0.111456	181750000	NA	NA	NA	181750000	181750000
92	2	B	2	1	1 strain	1	3	1	7	2.5	0.076	NA	1290000	NA	NA	NA	16100000	NA	NA	NA	231500	NA	NA	NA	16331500	NA	NA	NA	816575000	NA	NA	NA	0.134385	NA	NA	92	93	94	95	0.0640252	0.134385	0.203093	0.111456	NA	8.16575e+08	NA	NA	8.16575e+08	816575000
93	2	C	3	1	1 strain	1	3	1	7	3.3	0.08	NA	NA	2730000	NA	NA	NA	925500000	NA	NA	NA	9665000	NA	NA	NA	935165000	NA	NA	NA	46758250000	NA	NA	NA	0.203093	NA	92	93	94	95	0.0640252	0.134385	0.203093	0.111456	NA	NA	4.67583e+10	NA	4.67583e+10	46758250000
94	2	D	4	1	1 strain	1	3	1	7	5.42	0.109	NA	NA	NA	4820000	NA	NA	NA	19450000	NA	NA	NA	850500	NA	NA	NA	20300500	NA	NA	NA	1015025000	NA	NA	NA	0.111456	92	93	94	95	0.0640252	0.134385	0.203093	0.111456	NA	NA	NA	1.01503e+09	1.01503e+09	1015025000
95	2	AB	5	2	2 strains	1	3	1	7	5.57	0.067	4205000	645000	NA	NA	14700000	3955000	NA	NA	170000	52000	NA	NA	14870000	4007000	NA	NA	743500000	200350000	NA	NA	0.107814	0.119554	NA	NA	92	93	94	95	0.0640252	0.134385	0.203093	0.111456	90875000	4.08288e+08	NA	NA	4.99163e+08	943850000
96	2	AC	6	2	2 strains	1	3	1	7	3.06	0.193	4205000	NA	1365000	NA	3085000	NA	438000000	NA	853500	NA	162000	NA	3938500	NA	438162000	NA	196925000	NA	21908100000	NA	0.0801364	NA	0.201739	NA	92	93	94	95	0.0640252	0.134385	0.203093	0.111456	90875000	NA	2.33791e+10	NA	2.347e+10	22105025000
97	2	AD	7	2	2 strains	1	3	1	7	3.39	0.357	4205000	NA	NA	2410000	236000	NA	NA	16000000	10740	NA	NA	3045000	246740	NA	NA	19045000	12337000	NA	NA	952250000	0.0224235	NA	NA	0.124567	92	93	94	95	0.0640252	0.134385	0.203093	0.111456	90875000	NA	NA	5.07513e+08	598387500	964587000
98	2	BC	8	2	2 strains	1	3	1	7	4.01	NA	NA	645000	1365000	NA	NA	12350000	254000000	NA	NA	184000	141500	NA	NA	12534000	254141500	NA	NA	626700000	12707075000	NA	NA	0.143312	0.190391	NA	92	93	94	95	0.0640252	0.134385	0.203093	0.111456	NA	4.08288e+08	2.33791e+10	NA	2.37874e+10	13333775000
99	2	BD	9	2	2 strains	1	3	1	7	3.98	0.291	NA	645000	NA	2410000	NA	1230000	NA	38400000	NA	76950	NA	1435000	NA	1306950	NA	39835000	NA	65347500	NA	1991750000	NA	0.096213	NA	0.13994	92	93	94	95	0.0640252	0.134385	0.203093	0.111456	NA	4.08288e+08	NA	5.07513e+08	9.158e+08	2057097500
100	2	CD	10	2	2 strains	1	3	1	7	5.11	0.156	NA	NA	1365000	2410000	NA	NA	50800000	33050000	NA	NA	5995000	475500	NA	NA	56795000	33525500	NA	NA	2839750000	1676275000	NA	NA	0.159173	0.136348	92	93	94	95	0.0640252	0.134385	0.203093	0.111456	NA	NA	2.33791e+10	5.07513e+08	2.38866e+10	4516025000
101	2	ABC	11	3	3 strains	1	3	1	7	2.85	0.053	2733250	419250	887250	NA	1645000	5650000	384000000	NA	73950	37150	2520000	NA	1718950	5687150	386520000	NA	85947500	284357500	19326000000	NA	0.0718384	0.135823	0.208101	NA	92	93	94	95	0.0640252	0.134385	0.203093	0.111456	59068750	2.65387e+08	1.51964e+10	NA	1.55209e+10	19696305000
102	2	ABD	12	3	3 strains	1	3	1	7	4.4	0.27	2733250	419250	NA	1566500	345500	727500	NA	22300000	18650	40650	NA	1061500	364150	768150	NA	23361500	18207500	38407500	NA	1168075000	0.0395071	0.0941154	NA	0.137797	92	93	94	95	0.0640252	0.134385	0.203093	0.111456	59068750	2.65387e+08	NA	3.29883e+08	6.54339e+08	1224690000
103	2	ACD	13	3	3 strains	1	3	1	7	5.56	0.094	2733250	NA	887250	1566500	215500	NA	36150000	34100000	4275	NA	435000	595500	219775	NA	36585000	34695500	10988750	NA	1829250000	1734775000	0.0289871	NA	0.158985	0.146037	92	93	94	95	0.0640252	0.134385	0.203093	0.111456	59068750	NA	1.51964e+10	3.29883e+08	1.55854e+10	3575013750
104	2	BCD	14	3	3 strains	1	3	1	7	3.62	0.322	NA	419250	887250	1566500	NA	1425000	22900000	19550000	NA	107000	3645000	1565000	NA	1532000	26545000	21115000	NA	76600000	1327250000	1055750000	NA	0.108498	0.152302	0.135691	92	93	94	95	0.0640252	0.134385	0.203093	0.111456	NA	2.65387e+08	1.51964e+10	3.29883e+08	1.57917e+10	2459600000
105	2	ABCD	15	4	4 strains	1	3	1	7	4.65	0.121	2102500	322500	682500	1205000	136000	340500	44550000	34950000	2180	6790	930000	840000	138180	347290	45480000	35790000	6909000	17364500	2274000000	1789500000	0.0247854	0.0830433	0.168985	0.15215	92	93	94	95	0.0640252	0.134385	0.203093	0.111456	45437500	2.04144e+08	1.16896e+10	2.53756e+08	1.21929e+10	4087773500
106	2	A	1	1	1 strain	1	3	2	8	3.81	0.381	8410000	NA	NA	NA	4695000	NA	NA	NA	3125000	NA	NA	NA	7820000	NA	NA	NA	391000000	NA	NA	NA	0.0799851	NA	NA	NA	107	108	109	110	0.0799851	0.132364	0.209319	0.120562	3.91e+08	NA	NA	NA	3.91e+08	391000000
107	2	B	2	1	1 strain	1	3	2	8	2.24	NA	NA	1290000	NA	NA	NA	14700000	NA	NA	NA	121500	NA	NA	NA	14821500	NA	NA	NA	741075000	NA	NA	NA	0.132364	NA	NA	107	108	109	110	0.0799851	0.132364	0.209319	0.120562	NA	7.41075e+08	NA	NA	7.41075e+08	741075000
108	2	C	3	1	1 strain	1	3	2	8	2.86	0.05	NA	NA	2730000	NA	NA	NA	1260000000	NA	NA	NA	936000	NA	NA	NA	1260936000	NA	NA	NA	63046800000	NA	NA	NA	0.209319	NA	107	108	109	110	0.0799851	0.132364	0.209319	0.120562	NA	NA	6.30468e+10	NA	6.30468e+10	63046800000
109	2	D	4	1	1 strain	1	3	2	8	4.62	0.063	NA	NA	NA	4820000	NA	NA	NA	31000000	NA	NA	NA	429500	NA	NA	NA	31429500	NA	NA	NA	1571475000	NA	NA	NA	0.120562	107	108	109	110	0.0799851	0.132364	0.209319	0.120562	NA	NA	NA	1.57148e+09	1.57148e+09	1571475000
110	2	AB	5	2	2 strains	1	3	2	8	4.44	NA	4205000	645000	NA	NA	4195000	4970000	NA	NA	2985	1500	NA	NA	4197985	4971500	NA	NA	209899250	248575000	NA	NA	0.0814657	0.124047	NA	NA	107	108	109	110	0.0799851	0.132364	0.209319	0.120562	1.955e+08	3.70537e+08	NA	NA	5.66037e+08	458474250
111	2	AC	6	2	2 strains	1	3	2	8	3.3	0.322	4205000	NA	1365000	NA	160500	NA	179500000	NA	757000	NA	176500	NA	917500	NA	179676500	NA	45875000	NA	8983825000	NA	0.0497843	NA	0.183167	NA	107	108	109	110	0.0799851	0.132364	0.209319	0.120562	1.955e+08	NA	3.15234e+10	NA	3.17189e+10	9029700000
112	2	AD	7	2	2 strains	1	3	2	8	4.32	0.219	4205000	NA	NA	2410000	310500	NA	NA	17400000	4260	NA	NA	816000	314760	NA	NA	18216000	15738000	NA	NA	910800000	0.0274959	NA	NA	0.12364	107	108	109	110	0.0799851	0.132364	0.209319	0.120562	1.955e+08	NA	NA	7.85738e+08	9.81238e+08	926538000
113	2	BC	8	2	2 strains	1	3	2	8	2.62	NA	NA	645000	1365000	NA	NA	9285000	101100000	NA	NA	201000	23550000	NA	NA	9486000	124650000	NA	NA	474300000	6232500000	NA	NA	0.137507	0.17555	NA	107	108	109	110	0.0799851	0.132364	0.209319	0.120562	NA	3.70537e+08	3.15234e+10	NA	3.18939e+10	6706800000
114	2	BD	9	2	2 strains	1	3	2	8	3.81	0.061	NA	645000	NA	2410000	NA	1230000	NA	21800000	NA	4450	NA	189500	NA	1234450	NA	21989500	NA	61722500	NA	1099475000	NA	0.095024	NA	0.127562	107	108	109	110	0.0799851	0.132364	0.209319	0.120562	NA	3.70537e+08	NA	7.85738e+08	1.15627e+09	1161197500
115	2	CD	10	2	2 strains	1	3	2	8	5.92	0.056	NA	NA	1365000	2410000	NA	NA	113300000	23600000	NA	NA	1750000	190000	NA	NA	115050000	23790000	NA	NA	5752500000	1189500000	NA	NA	0.17388	0.129201	107	108	109	110	0.0799851	0.132364	0.209319	0.120562	NA	NA	3.15234e+10	7.85738e+08	3.23091e+10	6942000000
116	2	ABC	11	3	3 strains	1	3	2	8	5.77	0.055	2733250	419250	887250	NA	2045000	19300000	190000000	NA	97000	60600	938000	NA	2142000	19360600	190938000	NA	107100000	968030000	9546900000	NA	0.0764223	0.161345	0.193408	NA	107	108	109	110	0.0799851	0.132364	0.209319	0.120562	1.27075e+08	2.40849e+08	2.04902e+10	NA	2.08581e+10	10622030000
117	2	ABD	12	3	3 strains	1	3	2	8	4.32	0.079	2733250	419250	NA	1566500	203500	392000	NA	18800000	1380	3705	NA	212500	204880	395705	NA	19012500	10244000	19785250	NA	950625000	0.027525	0.0802963	NA	0.133506	107	108	109	110	0.0799851	0.132364	0.209319	0.120562	1.27075e+08	2.40849e+08	NA	5.10729e+08	8.78654e+08	980654250
118	2	ACD	13	3	3 strains	1	3	2	8	3.86	0.062	2733250	NA	887250	1566500	120000	NA	48150000	13550000	2325	NA	663500	932900	122325	NA	48813500	14482900	6116250	NA	2440675000	724145000	0.0167804	NA	0.164993	0.127836	107	108	109	110	0.0799851	0.132364	0.209319	0.120562	1.27075e+08	NA	2.04902e+10	5.10729e+08	2.1128e+10	3170936250
119	2	BCD	14	3	3 strains	1	3	2	8	3.63	0.15	NA	419250	887250	1566500	NA	969000	51150000	17800000	NA	36950	1645000	849500	NA	1005950	52795000	18649500	NA	50297500	2639750000	932475000	NA	0.0997342	0.166626	0.133104	107	108	109	110	0.0799851	0.132364	0.209319	0.120562	NA	2.40849e+08	2.04902e+10	5.10729e+08	2.12418e+10	3622522500
120	2	ABCD	15	4	4 strains	1	3	2	8	5.76	0.061	2102500	322500	682500	1205000	236500	797000	62150000	46450000	876	2815	551000	312000	237376	799815	62701000	46762000	11868800	39990750	3135050000	2338100000	0.036058	0.100423	0.175675	0.157721	107	108	109	110	0.0799851	0.132364	0.209319	0.120562	9.775e+07	1.85269e+08	1.57617e+10	3.92869e+08	1.64376e+10	5525009550
121	2	A	1	1	1 strain	1	3	3	9	3.43	0.067	8410000	NA	NA	NA	5770000	NA	NA	NA	791000	NA	NA	NA	6561000	NA	NA	NA	328050000	NA	NA	NA	0.076328	NA	NA	NA	122	123	124	125	0.076328	0.138091	0.202019	0.117634	3.2805e+08	NA	NA	NA	3.2805e+08	328050000
122	2	B	2	1	1 strain	1	3	3	9	3.63	NA	NA	1290000	NA	NA	NA	19500000	NA	NA	NA	11600	NA	NA	NA	19511600	NA	NA	NA	975580000	NA	NA	NA	0.138091	NA	NA	122	123	124	125	0.076328	0.138091	0.202019	0.117634	NA	9.7558e+08	NA	NA	9.7558e+08	975580000
123	2	C	3	1	1 strain	1	3	3	9	2.88	NA	NA	NA	2730000	NA	NA	NA	888000000	NA	NA	NA	208000	NA	NA	NA	888208000	NA	NA	NA	44410400000	NA	NA	NA	0.202019	NA	122	123	124	125	0.076328	0.138091	0.202019	0.117634	NA	NA	4.44104e+10	NA	4.44104e+10	44410400000
124	2	D	4	1	1 strain	1	3	3	9	6.27	0.079	NA	NA	NA	4820000	NA	NA	NA	26350000	NA	NA	NA	957500	NA	NA	NA	27307500	NA	NA	NA	1365375000	NA	NA	NA	0.117634	122	123	124	125	0.076328	0.138091	0.202019	0.117634	NA	NA	NA	1.36537e+09	1.36537e+09	1365375000
125	2	AB	5	2	2 strains	1	3	3	9	3.36	NA	4205000	645000	NA	NA	4255000	3355000	NA	NA	10870	2720	NA	NA	4265870	3357720	NA	NA	213293500	167886000	NA	NA	0.0817999	0.115871	NA	NA	122	123	124	125	0.076328	0.138091	0.202019	0.117634	1.64025e+08	4.8779e+08	NA	NA	6.51815e+08	381179500
126	2	AC	6	2	2 strains	1	3	3	9	4.2	1.16	4205000	NA	1365000	NA	833000	NA	525500000	NA	1024500	NA	179000000	NA	1857500	NA	704500000	NA	92875000	NA	35225000000	NA	0.0644788	NA	0.211632	NA	122	123	124	125	0.076328	0.138091	0.202019	0.117634	1.64025e+08	NA	2.22052e+10	NA	2.23692e+10	35317875000
127	2	AD	7	2	2 strains	1	3	3	9	5.27	0.071	4205000	NA	NA	2410000	386500	NA	NA	23100000	693	NA	NA	641500	387193	NA	NA	23741500	19359650	NA	NA	1187075000	0.0318108	NA	NA	0.129159	122	123	124	125	0.076328	0.138091	0.202019	0.117634	1.64025e+08	NA	NA	6.82687e+08	8.46712e+08	1206434650
128	2	BC	8	2	2 strains	1	3	3	9	3.98	NA	NA	645000	1365000	NA	NA	12335000	35200000	NA	NA	12650	221500000	NA	NA	12347650	256700000	NA	NA	617382500	12835000000	NA	NA	0.143	0.1906	NA	122	123	124	125	0.076328	0.138091	0.202019	0.117634	NA	4.8779e+08	2.22052e+10	NA	2.2693e+10	13452382500
129	2	BD	9	2	2 strains	1	3	3	9	3.76	0.08	NA	645000	NA	2410000	NA	1255000	NA	16850000	NA	2910	NA	253000	NA	1257910	NA	17103000	NA	62895500	NA	855150000	NA	0.0954162	NA	0.122326	122	123	124	125	0.076328	0.138091	0.202019	0.117634	NA	4.8779e+08	NA	6.82687e+08	1170477500	918045500
130	2	CD	10	2	2 strains	1	3	3	9	6.09	0.086	NA	NA	1365000	2410000	NA	NA	48100000	35000000	NA	NA	150500	445000	NA	NA	48250500	35445000	NA	NA	2412525000	1772250000	NA	NA	0.155777	0.137508	122	123	124	125	0.076328	0.138091	0.202019	0.117634	NA	NA	2.22052e+10	6.82687e+08	2.28879e+10	4184775000
131	2	ABC	11	3	3 strains	1	3	3	9	4.41	0.055	2733250	419250	887250	NA	1565000	6865000	241000000	NA	8335	5315	138500	NA	1573335	6870315	241138500	NA	78666750	343515750	12056925000	NA	0.0699944	0.139761	0.198271	NA	122	123	124	125	0.076328	0.138091	0.202019	0.117634	1.06616e+08	3.17064e+08	1.44334e+10	NA	1.48571e+10	12479107500
132	2	ABD	12	3	3 strains	1	3	3	9	3.62	0.1	2733250	419250	NA	1566500	180500	628500	NA	21250000	1740	6495	NA	1012000	182240	634995	NA	22262000	9112000	31749750	NA	1113100000	0.0250854	0.0901494	NA	0.136793	122	123	124	125	0.076328	0.138091	0.202019	0.117634	1.06616e+08	3.17064e+08	NA	4.43747e+08	867426625	1153961750
133	2	ACD	13	3	3 strains	1	3	3	9	3.68	0.075	2733250	NA	887250	1566500	113500	NA	56450000	18500000	860	NA	393000	443000	114360	NA	56843000	18943000	5718000	NA	2842150000	947150000	0.0153777	NA	0.168166	0.133429	122	123	124	125	0.076328	0.138091	0.202019	0.117634	1.06616e+08	NA	1.44334e+10	4.43747e+08	1.49837e+10	3795018000
134	2	BCD	14	3	3 strains	1	3	3	9	4.7	0.069	NA	419250	887250	1566500	NA	1415000	58950000	35000000	NA	2585	634500	335500	NA	1417585	59584500	35335500	NA	70879250	2979225000	1766775000	NA	0.106881	0.169147	0.146418	122	123	124	125	0.076328	0.138091	0.202019	0.117634	NA	3.17064e+08	1.44334e+10	4.43747e+08	1.51942e+10	4816879250
135	2	ABCD	15	4	4 strains	1	3	3	9	3.44	NA	2102500	322500	682500	1205000	112500	340000	17250000	21450000	846	2180	525000	435500	113346	342180	17775000	21885500	5667300	17109000	888750000	1094275000	0.020658	0.0827345	0.149413	0.141903	122	123	124	125	0.076328	0.138091	0.202019	0.117634	8.20125e+07	2.43895e+08	1.11026e+10	3.41344e+08	1.17699e+10	2005801300
136	2	A	1	1	1 strain	2	4	4	10	4.21	0.139	8410000	NA	NA	NA	7495000	NA	NA	NA	409000	NA	NA	NA	7904000	NA	NA	NA	395200000	NA	NA	NA	0.0802077	NA	NA	NA	137	138	139	140	0.0802077	0.125972	0.22548	0.112807	3.952e+08	NA	NA	NA	3.952e+08	395200000
137	2	B	2	1	1 strain	2	4	4	10	2.95	NA	NA	1290000	NA	NA	NA	10900000	NA	NA	NA	5340	NA	NA	NA	10905340	NA	NA	NA	545267000	NA	NA	NA	0.125972	NA	NA	137	138	139	140	0.0802077	0.125972	0.22548	0.112807	NA	5.45267e+08	NA	NA	5.45267e+08	545267000
138	2	C	3	1	1 strain	2	4	4	10	3.69	NA	NA	NA	2730000	NA	NA	NA	2735000000	NA	NA	NA	3875000	NA	NA	NA	2738875000	NA	NA	NA	136943750000	NA	NA	NA	0.22548	NA	137	138	139	140	0.0802077	0.125972	0.22548	0.112807	NA	NA	1.36944e+11	NA	1.36944e+11	136943750000
139	2	D	4	1	1 strain	2	4	4	10	6.27	0.267	NA	NA	NA	4820000	NA	NA	NA	19750000	NA	NA	NA	1910000	NA	NA	NA	21660000	NA	NA	NA	1083000000	NA	NA	NA	0.112807	137	138	139	140	0.0802077	0.125972	0.22548	0.112807	NA	NA	NA	1.083e+09	1.083e+09	1083000000
140	2	AB	5	2	2 strains	2	4	4	10	4.54	NA	4205000	645000	NA	NA	16400000	5575000	NA	NA	8185	516	NA	NA	16408185	5575516	NA	NA	820409250	278775800	NA	NA	0.109865	0.126436	NA	NA	137	138	139	140	0.0802077	0.125972	0.22548	0.112807	1.976e+08	2.72634e+08	NA	NA	4.70234e+08	1099185050
141	2	AC	6	2	2 strains	2	4	4	10	3.32	0.133	4205000	NA	1365000	NA	1335000	NA	116850000	NA	47550	NA	5970000	NA	1382550	NA	122820000	NA	69127500	NA	6141000000	NA	0.0583266	NA	0.175241	NA	137	138	139	140	0.0802077	0.125972	0.22548	0.112807	1.976e+08	NA	6.84719e+10	NA	6.86695e+10	6210127500
142	2	AD	7	2	2 strains	2	4	4	10	5.19	0.2	4205000	NA	NA	2410000	497000	NA	NA	16900000	3675	NA	NA	851500	500675	NA	NA	17751500	25033750	NA	NA	887575000	0.0371656	NA	NA	0.123101	137	138	139	140	0.0802077	0.125972	0.22548	0.112807	1.976e+08	NA	NA	5.415e+08	7.391e+08	912608750
143	2	BC	8	2	2 strains	2	4	4	10	4.03	NA	NA	645000	1365000	NA	NA	16050000	348000000	NA	NA	76500	1255000	NA	NA	16126500	349255000	NA	NA	806325000	17462750000	NA	NA	0.148562	0.197014	NA	137	138	139	140	0.0802077	0.125972	0.22548	0.112807	NA	2.72634e+08	6.84719e+10	NA	68744508500	18269075000
144	2	BD	9	2	2 strains	2	4	4	10	4.91	0.07	NA	645000	NA	2410000	NA	3655000	NA	22750000	NA	24050	NA	927500	NA	3679050	NA	23677500	NA	183952500	NA	1183875000	NA	0.117775	NA	0.129103	137	138	139	140	0.0802077	0.125972	0.22548	0.112807	NA	2.72634e+08	NA	5.415e+08	814133500	1367827500
145	2	CD	10	2	2 strains	2	4	4	10	5.05	0.108	NA	NA	1365000	2410000	NA	NA	142000000	35100000	NA	NA	768000	513500	NA	NA	142768000	35613500	NA	NA	7138400000	1780675000	NA	NA	0.178377	0.137607	137	138	139	140	0.0802077	0.125972	0.22548	0.112807	NA	NA	6.84719e+10	5.415e+08	6.90134e+10	8919075000
146	2	ABC	11	3	3 strains	2	4	4	10	3.44	NA	2733250	419250	887250	NA	1530000	7690000	261500000	NA	5635	37150	172000	NA	1535635	7727150	261672000	NA	76781750	386357500	13083600000	NA	0.0694891	0.142209	0.199974	NA	137	138	139	140	0.0802077	0.125972	0.22548	0.112807	1.2844e+08	1.77212e+08	4.45067e+10	NA	4.48124e+10	13546739250
147	2	ABD	12	3	3 strains	2	4	4	10	4.44	0.145	2733250	419250	NA	1566500	197000	1665000	NA	31200000	1990	14200	NA	1030000	198990	1679200	NA	32230000	9949500	83960000	NA	1611500000	0.0269173	0.110409	NA	0.144502	137	138	139	140	0.0802077	0.125972	0.22548	0.112807	1.2844e+08	1.77212e+08	NA	3.51975e+08	6.57627e+08	1705409500
148	2	ACD	13	3	3 strains	2	4	4	10	3.98	0.085	2733250	NA	887250	1566500	90450	NA	83500000	18800000	4295	NA	394000	334000	94745	NA	83894000	19134000	4737250	NA	4194700000	956700000	0.0114576	NA	0.176275	0.133638	137	138	139	140	0.0802077	0.125972	0.22548	0.112807	1.2844e+08	NA	4.45067e+10	3.51975e+08	4.49871e+10	5156137250
149	2	BCD	14	3	3 strains	2	4	4	10	3.3	0.09	NA	419250	887250	1566500	NA	1335000	101500000	11400000	NA	28050	2535000	663000	NA	1363050	104035000	12063000	NA	68152500	5201750000	603150000	NA	0.106063	0.180758	0.124028	137	138	139	140	0.0802077	0.125972	0.22548	0.112807	NA	1.77212e+08	4.45067e+10	3.51975e+08	4.50359e+10	5873052500
150	2	ABCD	15	4	4 strains	2	4	4	10	3.02	0.1	2102500	322500	682500	1205000	142000	964500	37800000	18600000	979	6790	2640000	299500	142979	971290	40440000	18899500	7148950	48564500	2022000000	944975000	0.0254966	0.10447	0.166538	0.138847	137	138	139	140	0.0802077	0.125972	0.22548	0.112807	9.88e+07	1.36317e+08	3.42359e+10	2.7075e+08	34741804250	3022688450
151	2	A	1	1	1 strain	2	4	5	11	2.84	0.188	8410000	NA	NA	NA	5930000	NA	NA	NA	1395000	NA	NA	NA	7325000	NA	NA	NA	366250000	NA	NA	NA	0.0786228	NA	NA	NA	152	153	154	155	0.0786228	0.138398	0.212984	0.120914	3.6625e+08	NA	NA	NA	3.6625e+08	366250000
152	2	B	2	1	1 strain	2	4	5	11	3.69	NA	NA	1290000	NA	NA	NA	19800000	NA	NA	NA	503	NA	NA	NA	19800503	NA	NA	NA	990025150	NA	NA	NA	0.138398	NA	NA	152	153	154	155	0.0786228	0.138398	0.212984	0.120914	NA	9.90025e+08	NA	NA	9.90025e+08	990025150
153	2	C	3	1	1 strain	2	4	5	11	3.86	NA	NA	NA	2730000	NA	NA	NA	1495000000	NA	NA	NA	8470000	NA	NA	NA	1503470000	NA	NA	NA	75173500000	NA	NA	NA	0.212984	NA	152	153	154	155	0.0786228	0.138398	0.212984	0.120914	NA	NA	7.51735e+10	NA	7.51735e+10	75173500000
154	2	D	4	1	1 strain	2	4	5	11	5.91	0.208	NA	NA	NA	4820000	NA	NA	NA	30350000	NA	NA	NA	1615000	NA	NA	NA	31965000	NA	NA	NA	1598250000	NA	NA	NA	0.120914	152	153	154	155	0.0786228	0.138398	0.212984	0.120914	NA	NA	NA	1.59825e+09	1.59825e+09	1598250000
155	2	AB	5	2	2 strains	2	4	5	11	4.37	NA	4205000	645000	NA	NA	16550000	3410000	NA	NA	2070	784	NA	NA	16552070	3410784	NA	NA	827603500	170539200	NA	NA	0.110047	0.116197	NA	NA	152	153	154	155	0.0786228	0.138398	0.212984	0.120914	1.83125e+08	4.95013e+08	NA	NA	6.78138e+08	998142700
156	2	AC	6	2	2 strains	2	4	5	11	3.75	0.061	4205000	NA	1365000	NA	685500	NA	164000000	NA	434000	NA	9040000	NA	1119500	NA	173040000	NA	55975000	NA	8652000000	NA	0.0539298	NA	0.182383	NA	152	153	154	155	0.0786228	0.138398	0.212984	0.120914	1.83125e+08	NA	3.75868e+10	NA	3.77699e+10	8707975000
157	2	AD	7	2	2 strains	2	4	5	11	4.38	0.096	4205000	NA	NA	2410000	266000	NA	NA	19200000	4160	NA	NA	940500	270160	NA	NA	20140500	13508000	NA	NA	1007025000	0.0243127	NA	NA	0.125732	152	153	154	155	0.0786228	0.138398	0.212984	0.120914	1.83125e+08	NA	NA	7.99125e+08	9.8225e+08	1020533000
158	2	BC	8	2	2 strains	2	4	5	11	4.28	NA	NA	645000	1365000	NA	NA	13600000	248000000	NA	NA	133000	498500	NA	NA	13733000	248498500	NA	NA	686650000	12424925000	NA	NA	0.145215	0.189923	NA	152	153	154	155	0.0786228	0.138398	0.212984	0.120914	NA	4.95013e+08	3.75868e+10	NA	3.80818e+10	13111575000
159	2	BD	9	2	2 strains	2	4	5	11	6.11	NA	NA	645000	NA	2410000	NA	3750000	NA	28900000	NA	15400	NA	458500	NA	3765400	NA	29358500	NA	188270000	NA	1467925000	NA	0.118258	NA	0.133583	152	153	154	155	0.0786228	0.138398	0.212984	0.120914	NA	4.95013e+08	NA	7.99125e+08	1.29414e+09	1656195000
160	2	CD	10	2	2 strains	2	4	5	11	6.72	0.066	NA	NA	1365000	2410000	NA	NA	224000000	34700000	NA	NA	3040000	952000	NA	NA	227040000	35652000	NA	NA	11352000000	1782600000	NA	NA	0.188042	0.137629	152	153	154	155	0.0786228	0.138398	0.212984	0.120914	NA	NA	3.75868e+10	7.99125e+08	3.83859e+10	13134600000
161	2	ABC	11	3	3 strains	2	4	5	11	5.16	NA	2733250	419250	887250	NA	2165000	16500000	465500000	NA	10130	65650	372500	NA	2175130	16565650	465872500	NA	108756500	828282500	23293625000	NA	0.0767421	0.158097	0.211991	NA	152	153	154	155	0.0786228	0.138398	0.212984	0.120914	1.19031e+08	3.21758e+08	2.44314e+10	NA	2.48722e+10	24230664000
162	2	ABD	12	3	3 strains	2	4	5	11	4.05	0.098	2733250	419250	NA	1566500	225000	973000	NA	19600000	2645	6845	NA	555000	227645	979845	NA	20155000	11382250	48992250	NA	1007750000	0.0297201	0.0991865	NA	0.134721	152	153	154	155	0.0786228	0.138398	0.212984	0.120914	1.19031e+08	3.21758e+08	NA	5.19431e+08	9.60221e+08	1068124500
163	2	ACD	13	3	3 strains	2	4	5	11	4.27	0.129	2733250	NA	887250	1566500	192000	NA	50200000	18600000	1310	NA	329000	511000	193310	NA	50529000	19111000	9665500	NA	2526450000	955550000	0.026314	NA	0.165712	0.133613	152	153	154	155	0.0786228	0.138398	0.212984	0.120914	1.19031e+08	NA	2.44314e+10	5.19431e+08	2.50699e+10	3491665500
164	2	BCD	14	3	3 strains	2	4	5	11	3.88	0.064	NA	419250	887250	1566500	NA	1510000	87000000	16300000	NA	6625	522500	396500	NA	1516625	87522500	16696500	NA	75831250	4376125000	834825000	NA	0.108287	0.177157	0.1308	152	153	154	155	0.0786228	0.138398	0.212984	0.120914	NA	3.21758e+08	2.44314e+10	5.19431e+08	2.52726e+10	5286781250
165	2	ABCD	15	4	4 strains	2	4	5	11	4.39	NA	2102500	322500	682500	1205000	348500	2275000	74250000	17000000	1975	2815	3005000	465750	350475	2277815	77255000	17465750	17523750	113890750	3862750000	873287500	0.0441756	0.122227	0.180023	0.137204	152	153	154	155	0.0786228	0.138398	0.212984	0.120914	9.15625e+07	2.47506e+08	1.87934e+10	3.99562e+08	1.9532e+10	4867452000
166	2	A	1	1	1 strain	2	4	6	12	4.86	0.194	8410000	NA	NA	NA	8240000	NA	NA	NA	923000	NA	NA	NA	9163000	NA	NA	NA	458150000	NA	NA	NA	0.083287	NA	NA	NA	167	168	169	170	0.083287	0.135284	0.230344	0.118013	4.5815e+08	NA	NA	NA	4.5815e+08	458150000
167	2	B	2	1	1 strain	2	4	6	12	2.99	NA	NA	1290000	NA	NA	NA	17050000	NA	NA	NA	1475	NA	NA	NA	17051475	NA	NA	NA	852573750	NA	NA	NA	0.135284	NA	NA	167	168	169	170	0.083287	0.135284	0.230344	0.118013	NA	8.52574e+08	NA	NA	8.52574e+08	852573750
168	2	C	3	1	1 strain	2	4	6	12	8.75	0.127	NA	NA	2730000	NA	NA	NA	3445000000	NA	NA	NA	14150000	NA	NA	NA	3459150000	NA	NA	NA	172957500000	NA	NA	NA	0.230344	NA	167	168	169	170	0.083287	0.135284	0.230344	0.118013	NA	NA	1.72957e+11	NA	1.72957e+11	172957500000
169	2	D	4	1	1 strain	2	4	6	12	6.29	NA	NA	NA	NA	4820000	NA	NA	NA	26350000	NA	NA	NA	1460000	NA	NA	NA	27810000	NA	NA	NA	1390500000	NA	NA	NA	0.118013	167	168	169	170	0.083287	0.135284	0.230344	0.118013	NA	NA	NA	1.3905e+09	1.3905e+09	1390500000
170	2	AB	5	2	2 strains	2	4	6	12	4.09	NA	4205000	645000	NA	NA	8675000	3990000	NA	NA	5565	838	NA	NA	8680565	3990838	NA	NA	434028250	199541900	NA	NA	0.0966007	0.119469	NA	NA	167	168	169	170	0.083287	0.135284	0.230344	0.118013	2.29075e+08	4.26287e+08	NA	NA	6.55362e+08	633570150
171	2	AC	6	2	2 strains	2	4	6	12	2.99	0.2	4205000	NA	1365000	NA	1120000	NA	217000000	NA	25200	NA	19100000	NA	1145200	NA	236100000	NA	57260000	NA	11805000000	NA	0.0544027	NA	0.188857	NA	167	168	169	170	0.083287	0.135284	0.230344	0.118013	2.29075e+08	NA	8.64787e+10	NA	8.67078e+10	11862260000
172	2	AD	7	2	2 strains	2	4	6	12	5.16	0.155	4205000	NA	NA	2410000	610000	NA	NA	23500000	15350	NA	NA	329000	625350	NA	NA	23829000	31267500	NA	NA	1191450000	0.041798	NA	NA	0.129235	167	168	169	170	0.083287	0.135284	0.230344	0.118013	2.29075e+08	NA	NA	6.9525e+08	9.24325e+08	1222717500
173	2	BC	8	2	2 strains	2	4	6	12	4.91	0.14	NA	645000	1365000	NA	NA	20650000	428500000	NA	NA	62100	628500	NA	NA	20712100	429128500	NA	NA	1035605000	21456425000	NA	NA	0.153776	0.201305	NA	167	168	169	170	0.083287	0.135284	0.230344	0.118013	NA	4.26287e+08	8.64787e+10	NA	8.6905e+10	22492030000
174	2	BD	9	2	2 strains	2	4	6	12	6.38	NA	NA	645000	NA	2410000	NA	3965000	NA	23600000	NA	10850	NA	424500	NA	3975850	NA	24024500	NA	198792500	NA	1201225000	NA	0.119391	NA	0.129406	167	168	169	170	0.083287	0.135284	0.230344	0.118013	NA	4.26287e+08	NA	6.9525e+08	1.12154e+09	1400017500
175	2	CD	10	2	2 strains	2	4	6	12	8.39	0.466	NA	NA	1365000	2410000	NA	NA	221500000	56700000	NA	NA	4665000	414000	NA	NA	226165000	57114000	NA	NA	11308250000	2855700000	NA	NA	0.187961	0.147447	167	168	169	170	0.083287	0.135284	0.230344	0.118013	NA	NA	8.64787e+10	6.9525e+08	8.7174e+10	14163950000
176	2	ABC	11	3	3 strains	2	4	6	12	5.63	NA	2733250	419250	887250	NA	2300000	16200000	245500000	NA	68400	28550	352500	NA	2368400	16228550	245852500	NA	118420000	811427500	12292625000	NA	0.0785155	0.157668	0.198675	NA	167	168	169	170	0.083287	0.135284	0.230344	0.118013	1.48899e+08	2.77086e+08	5.62112e+10	NA	5.66372e+10	13222472500
177	2	ABD	12	3	3 strains	2	4	6	12	6.15	0.09	2733250	419250	NA	1566500	452000	3145000	NA	30450000	873	8195	NA	355500	452873	3153195	NA	30805500	22643650	157659750	NA	1540275000	0.0440498	0.123536	NA	0.14356	167	168	169	170	0.083287	0.135284	0.230344	0.118013	1.48899e+08	2.77086e+08	NA	4.51912e+08	8.77898e+08	1720578400
178	2	ACD	13	3	3 strains	2	4	6	12	2.38	0.121	2733250	NA	887250	1566500	97800	NA	32950000	9695000	464	NA	750500	304000	98264	NA	33700500	9999000	4913200	NA	1685025000	499950000	0.0122174	NA	0.157274	0.120118	167	168	169	170	0.083287	0.135284	0.230344	0.118013	1.48899e+08	NA	5.62112e+10	4.51912e+08	5.6812e+10	2189888200
179	2	BCD	14	3	3 strains	2	4	6	12	5	0.1	NA	419250	887250	1566500	NA	1935000	122500000	20450000	NA	2985	310000	395500	NA	1937985	122810000	20845500	NA	96899250	6140500000	1042275000	NA	0.113395	0.184214	0.135423	167	168	169	170	0.083287	0.135284	0.230344	0.118013	NA	2.77086e+08	5.62112e+10	4.51912e+08	5.69402e+10	7279674250
180	2	ABCD	15	4	4 strains	2	4	6	12	4.21	0.068	2102500	322500	682500	1205000	151000	1205000	40800000	16650000	1180	2180	231000	599500	152180	1207180	41031000	17249500	7609000	60359000	2051550000	862475000	0.0267959	0.108999	0.16684	0.136944	167	168	169	170	0.083287	0.135284	0.230344	0.118013	1.14537e+08	2.13143e+08	4.32394e+10	3.47625e+08	4.39147e+10	2981993000
[truncated: 8 more columns]
